# Supplementary material for: Clustering of cognate proteins among distinct proteomes derived from multiple links to a single seed sequence
Source: BMC Bioinformatics. 2008 Mar 5;9:141. doi: 10.1186/1471-2105-9-141 (PMC2277401; doi:10.1186/1471-2105-9-141)
Supplement: Additional file 1 — Seed Linkage Package. Compressed core of scripts written in PHP necessary to run the Seed Linkage procedure. Also contains a documentation file about each sub item. [file 1471-2105-9-141-S1.tar]

Archive with 15 entries (8 files):
- batch_seed_linkage.php
- blasts_vs_database
- blasts_vs_orgs
- blasts_vs_seqs
- config.php
- config.php~
- databases
- databases/formatdb.log
- evaluate_similarity.php
- fastas_orgs
- fastas_seqs
- ids
- README.txt
- seed_linkage.php
- seed_linkage.php~
