# Supplementary material for: Clustering of cognate proteins among distinct proteomes derived from multiple links to a single seed sequence
Source: BMC Bioinformatics. 2008 Mar 5;9:141. doi: 10.1186/1471-2105-9-141 (PMC2277401; doi:10.1186/1471-2105-9-141)
Supplement: Additional file 1 — Seed Linkage Package. Compressed core of scripts written in PHP necessary to run the Seed Linkage procedure. Also contains a documentation file about each sub item. [file 1471-2105-9-141-S1.tar › batch_seed_linkage.php]

<?php

#READ THE VALUES FROM IMPUT STRING
$imput=$_SERVER['argv'];
for($i=1;$i<sizeof($imput);$i++){
  
      if(preg_match("/^\-i$/",$imput[$i])){if(!preg_match("/\-/",$imput[$i+1])){ $seed_file_imput=$imput[$i+1];}  else echo "WARNING: No Values for seeds file imput.\n";}
  elseif(preg_match("/^\-r$/",$imput[$i])){if(!preg_match("/\-/",$imput[$i+1])){ $repetition_imput=$imput[$i+1];}else echo "WARNING: No Values for repetition imput\n";} 
  elseif(preg_match("/^\-c$/",$imput[$i])){if(!preg_match("/\-/",$imput[$i+1])){ $coverage_imput=$imput[$i+1];}  else echo "WARNING: No Values for coverage imput\n";}
  elseif(preg_match("/^\-d$/",$imput[$i])){if(!preg_match("/\-/",$imput[$i+1])){ $database_imput=$imput[$i+1];}  else echo "WARNING: No Values for database imput\n";}
  elseif(preg_match("/^\-s$/",$imput[$i])){if(!preg_match("/\-/",$imput[$i+1])){ $similarity_imput=$imput[$i+1];}  else echo "WARNING: No Values for similarity imput\n";}
  elseif(preg_match("/^\-l$/",$imput[$i])){if(!preg_match("/\-/",$imput[$i+1])){ $limit_imput=$imput[$i+1];}  else echo "WARNING: No Limit for inparalog retrieval in absence of BBH imput. Value 0.3 Adopted\n";}
  elseif(preg_match("/\-/",$imput[$i])) echo "WARNING UNKNOWN ARG: ".$imput[$i]."\n";

}
echo "\n##########\n\n";
echo "Seed sequence: ".$seed_acc_imput."\nRepetition treshold: ".$repetition_imput."\nCoverage treshold: ".$coverage_imput."\nDatabase imput: ".$database_imput."\nSimilarity imput: ".$similarity_imput."\n Imparalog retrieval limit in absence of BBHsj: ".$limit_imput."\n" ;
echo "\n##########\n\n";
# END TO READ THE VALUES FROM IMPUT STRING


$file_in=fopen($seed_file_imput,"r");
$file_out=fopen($seed_file_imput.".clusters","w");
$seqs=0;
$cluster=0;
$positives=0;
$input_sequences=array();

if($file_in){
while(!feof($file_in)){
  $line=rtrim(fgets($file_in));
  if(strlen($line)>2){$input_sequences[sizeof($input_sequences)]=$line;} 
  if(feof($file_in)) break;
}

$input_sequences=array_values(array_unique($input_sequences));

foreach($input_sequences as $sequence){

  if(strlen($sequence)>=3){
  if($_SERVER["argv"][3]=="kog"){$sequence=preg_replace("/\_+.*/","",$sequence);}  
  system("/usr/bin/php seed_linkage.php -i ".$sequence." -d ".$database_imput." -r ".$repetition_imput." -c ".$coverage_imput." -s ".$similarity_imput." -l ".$limit_imput);
  if(file_exists("./".$sequence."/".$sequence.".report")){

    $file_data=fopen("./".$sequence."/".$sequence.".report","r");
    while(!feof($file_data)){
      $line_data=fgets($file_data);
      if(feof($file_data)) break;
      $data=explode("\t",$line_data);
      $exit["cluster"][$seqs]=$cluster;
      $exit["id"][$seqs]=$data[1];
      $exit["taxid"][$seqs]=$data[2];
      $seqs++;
    }
    fclose($file_data);
    
    if(strlen($sequence)>=3){

      system("cp ./".$sequence."/".$sequence.".report ./clusters/".$sequence.".report");
      system("rm -rf ./".$sequence);

    }

    $positives++;
  }
  $cluster++;

  }
}
fclose($file_in);

for($i=0;$i<sizeof($exit["id"]);$i++){
  fwrite($file_out,($exit["cluster"][$i]+1)."\t".$exit["taxid"][$i]."\t".$exit["id"][$i]."\n");

}
echo "\nEND OF PROCESSING: ".$positives." generated\n\n";
}
 else echo "\nNo input file specified!\n\n";


?>
