# Supplementary material for: Clustering of cognate proteins among distinct proteomes derived from multiple links to a single seed sequence
Source: BMC Bioinformatics. 2008 Mar 5;9:141. doi: 10.1186/1471-2105-9-141 (PMC2277401; doi:10.1186/1471-2105-9-141)
Supplement: Additional file 1 — Seed Linkage Package. Compressed core of scripts written in PHP necessary to run the Seed Linkage procedure. Also contains a documentation file about each sub item. [file 1471-2105-9-141-S1.tar › config.php~]

<?php
#&%&%&%&%&% SCRIPT CONFIGURATION
#Edit this file according to the documentation, in order to fill the general variables.


### MYSQL DATABASE CONFIGURATION ##
$mysql_server="localhost";          
$user="adriano";                            
$pwd="adriano";                             
$mysql_db="seed_linkage";            
###################################

### MULTIFASTA AND DATABASE CONFIGURATION ##

$table_mysql="uniprot_plants";
$multifasta_path="./uniprot_plants/uniprot_plants.fasta";
############################################

### REQUIRED PROGRAMS CONFIGURATION ##########
$blastall_path="/usr/local/genome/blast/bin/blastall";
$fastacmd_path="/usr/local/genome/blast/bin/fastacmd";
$formatdb_path="/usr/local/genome/blast/bin/formatdb";
##############################################

### ALIGNMENT PARAMETERS #######################
$blast_parameters=" -p blastp -Ff -e 1e-10 -m8";

################################################

#&%&%& END OF EDITING ZONE, Don't change the next parameters.


$connection=mysql_connect($mysql_server,$user,$pwd);
$selection=mysql_select_db($mysql_db);
$continue=1;

$fields=mysql_list_fields($mysql_db,$table_mysql);
$columns = mysql_num_fields($fields);
for ($i = 0; $i < $columns; $i++) {
  $col_name[$i]=mysql_field_name($fields, $i) . "\n";
}
if((preg_match("/id/",$col_name[0]))AND(preg_match("/txi/",$col_name[1]))){
  $continue=1;
}
else $continue=0;

?>
