# Supplementary material for: Clustering of cognate proteins among distinct proteomes derived from multiple links to a single seed sequence
Source: BMC Bioinformatics. 2008 Mar 5;9:141. doi: 10.1186/1471-2105-9-141 (PMC2277401; doi:10.1186/1471-2105-9-141)
Supplement: Additional file 1 — Seed Linkage Package. Compressed core of scripts written in PHP necessary to run the Seed Linkage procedure. Also contains a documentation file about each sub item. [file 1471-2105-9-141-S1.tar › databases/formatdb.log]

========================[ Oct 31, 2007 10:58 AM ]========================
ERROR: [000.000] No database name was specified

========================[ Oct 31, 2007 10:58 AM ]========================
Version 2.2.16 [Mar-25-2007]
Started database file "proteomes.fasta"
NOTE: CoreLib [002.003] FileOpen(".formatdbrc","r") failed
NOTE: CoreLib [002.003] FileOpen("/home/adriano/.formatdbrc","r") failed
NOTE: [000.000] No number of link bits used found in config  file. Ignoring
NOTE: [000.000] No number of membership bits used found in config file. Ignoring
Formatted 68317 sequences in volume 0
SUCCESS: formatted database proteomes.fasta
