# Supplementary material for: Clustering of cognate proteins among distinct proteomes derived from multiple links to a single seed sequence
Source: BMC Bioinformatics. 2008 Mar 5;9:141. doi: 10.1186/1471-2105-9-141 (PMC2277401; doi:10.1186/1471-2105-9-141)
Supplement: Additional file 1 — Seed Linkage Package. Compressed core of scripts written in PHP necessary to run the Seed Linkage procedure. Also contains a documentation file about each sub item. [file 1471-2105-9-141-S1.tar › evaluate_similarity.php]

#!/usr/bin/php -q

<?php

$file=fopen($_SERVER["argv"][1],"r");
$fout=fopen($_SERVER["argv"][1].".disambiguated","w");

#fwrite($fout,"cluster\tis_equal\tis_in\tcontains\thas_in\tis_different\n");

$clusters=array();
$selected=array();
$sequences_uniq=array();
$taxids_uniq=array();
#get the values from file and put in array

while(!feof($file)){
  $line=rtrim(fgets($file));
  $line_data=explode("\t",$line);
  $clusters[$line_data[0]][sizeof($clusters[$line_data[0]])]=$line_data[2];

  if(!in_array($line_data[2],$sequences_uniq)){
    $sequences_uniq[sizeof($sequences_uniq)]=$line_data[2];
    $taxids_uniq[sizeof($taxids_uniq)]=$line_data[1];
  }
}

#fwrite($fout,"Clusters (size):\n");
#read clusters and print
for($i=0;$i<sizeof($clusters);$i++){
  for($j=0;$j<sizeof($clusters[$i]);$j++){
    echo "Cluster: ".$i."\tsequence: ".$clusters[$i][$j]."\n";
  }
  #fwrite($fout,$i."(".sizeof($clusters[$i])."), ");
}
#fwrite($fout,"\n");

#PRINT TOTAL NUMBER OF CLUSTERS IMPUTED: 
echo "\nTOTAL NUMBER OF CLUSTERS:".(sizeof($clusters)-1)."\n";

$culsters_embeebed=array();
$culsters_repeated=array();

#compare all arrays one to the other
for($i=1;$i<sizeof($clusters);$i++){

  $is_equal[$i]=array();
  $is_in[$i]=array();
  $contains[$i]=array();
  $has_in[$i]=array();
  $is_different[$i]=array();

  for($j=1;$j<sizeof($clusters);$j++){
    if(($i!=$j)AND(!in_array($i,$culsters_repeated))AND(!in_array($i,$culsters_embeebed))){
      echo "comparing cluster ".$i."(".sizeof($clusters[$i]).")"."and cluster ".$j."(".sizeof($clusters[$j]).")\n";

      $common=array_intersect($clusters[$i],$clusters[$j]);
#      echo $i."(".sizeof($clusters[$i]).") comm. in ".$j."(".sizeof($clusters[$j]).")= ".sizeof($common)."\n";  
      
      $diff_i=array_diff($clusters[$i],$clusters[$j]);
#      echo $i."(".sizeof($clusters[$i]).") diff. of ".$j."(".sizeof($clusters[$j]).")= ".sizeof($diff_i)."\n";

      $diff_j=array_diff($clusters[$j],$clusters[$i]);
#      echo $j."(".sizeof($clusters[$j]).") diff. of ".$i."(".sizeof($clusters[$i]).")= ".sizeof($diff_j)."\n";  

      // i=j      
      if((sizeof($clusters[$i])==sizeof($clusters[$j]))AND(sizeof($clusters[$i])==sizeof($common))){
#	echo $i."(".sizeof($clusters[$i]).") is equal to ". $j."(".sizeof($clusters[$j]).")\n";
# 	fwrite($fout,$i."(".sizeof($clusters[$i]).") is equal to ". $j."(".sizeof($clusters[$j]).")\n");
	$is_equal[$i][sizeof($is_equal[$i])]=$j;
	$culsters_repeated[sizeof($culsters_repeated)]=$j;
      }
      
      // i IS CONTAINED IN j
      elseif(sizeof($clusters[$i])==sizeof($common)){
#	echo $i ."(".sizeof($clusters[$i]).") is contained in ". $j."(".sizeof($clusters[$j]).")\n";
#	fwrite($fout,$i ."(".sizeof($clusters[$i]).") is contained in ". $j."(".sizeof($clusters[$j]).")\n");
	$is_in[$i][sizeof($is_in[$i])]=$j;
	$culsters_embeebed[sizeof($culsters_embeebed)]=$i;
      }

      // i CONTAINS j
      elseif(sizeof($common)==sizeof($clusters[$j])){
#	echo $i ."(".sizeof($clusters[$i]).") contains ". $j."(".sizeof($clusters[$j]).")\n";
#	fwrite($fout,$i ."(".sizeof($clusters[$i]).") contains ". $j."(".sizeof($clusters[$j]).")\n");
	$contains[$i][sizeof($contains[$i])]=$j;
	$culsters_embeebed[sizeof($culsters_embeebed)]=$j;
      }
      // i HAS ELEMENTS IN j
      elseif(sizeof($common)>0){
#	echo $i."(".sizeof($clusters[$i]).") has in ".$j."(".sizeof($clusters[$j])."):\t".sizeof($common)." seqs\n"; 
#	fwrite($fout,$i."(".sizeof($clusters[$i]).") has in ".$j."(".sizeof($clusters[$j])."):\t".sizeof($common)." seqs\n");
	$has_in[$i][sizeof($has_in[$i])]=$j;
      }
      // i IS TOTALLY DIFFERENT OF j
      elseif(sizeof($common)==0){
#	echo $i."(".sizeof($clusters[$i]).") is different of ".$j."(".sizeof($clusters[$j]).")\n";
#	fwrite($fout,$i."(".sizeof($clusters[$i]).") is different of ".$j."(".sizeof($clusters[$j]).")\n");
	$is_different[$i][sizeof($is_different[$i])]=$j;
      }
    }
  }
}
#STARTS TO MERGE THE CLUSTERS PARTIALLY IDENTICAL
$merged=array();

for($i=1;$i<sizeof($clusters);$i++){
 for($j=1;$j<sizeof($clusters);$j++){
   if(($i!=$j)AND(!in_array($i,$culsters_embeebed))AND(!in_array($i,$culsters_repeated))AND(!in_array($j,$culsters_embeebed))AND(!in_array($j,$culsters_repeated))AND(!in_array($i,$merged))AND(!in_array($j,$merged)) ){
    echo $i."[".sizeof($clusters[$i])."], ".$j."[".sizeof($clusters[$j])."]";
    
    if(sizeof($clusters[$i])>=sizeof($clusters[$j])){$bigger=$i;$smaller=$j;} else {$smaller=$i;$bigger=$j;}
       echo ",\tSmaller: ".$smaller; 
       $common=array_intersect($clusters[$i],$clusters[$j]);
    echo "\tC:".sizeof($common);

    if((sizeof($common)/sizeof($clusters[$smaller]))>=0.5){
      echo "\t Merged";
     $cluster_fused=array_merge($clusters[$bigger],$clusters[$smaller]);
#      $cluster_fused=$clusters[$bigger]+$clusters[$smaller];
      $clusters[$bigger]=array_values(array_unique($cluster_fused));  
  
      $merged[sizeof($merged)]=$smaller;
    }
    else echo "\t Kept";

    echo "\n";
   }
 }
}
#END MERGE

echo "\n\nMERGED CLUSTERS\n";
$merged=array_values(array_unique($merged));
foreach($merged as $clusters_merged){echo $clusters_merged ."\n";} 

echo "\n\nKEPT CLUSTERS\n";
for($i=1;$i<sizeof($clusters);$i++){
 if((!in_array($i,$culsters_embeebed))AND(!in_array($i,$culsters_repeated))AND(!in_array($i,$merged))){ 
   echo $i." [".sizeof($clusters[$i])."] sequences\n"; 
   foreach($clusters[$i] as $seqs){
     $position=array_search($seqs,$sequences_uniq);
     fwrite($fout,$i."\t".$taxids_uniq[$position]."\t".$seqs."\n");
   }
   #fwrite($fout,"\n");
 }
}


fclose($file);
fclose($fout);


echo "\n\nEND OF PROCESSING\n\n";
?>
