# Supplementary material for: Clustering of cognate proteins among distinct proteomes derived from multiple links to a single seed sequence
Source: BMC Bioinformatics. 2008 Mar 5;9:141. doi: 10.1186/1471-2105-9-141 (PMC2277401; doi:10.1186/1471-2105-9-141)
Supplement: Additional file 1 — Seed Linkage Package. Compressed core of scripts written in PHP necessary to run the Seed Linkage procedure. Also contains a documentation file about each sub item. [file 1471-2105-9-141-S1.tar › README.txt]

SeedLinkage documentation

This file aims to explain how to configure the working environment and run the SeedLinkage software.

1. Initially create a directory where the program will be installed:

$mkdir seedlinkage

2. Place the seedlinkage.tar.gz file inside this directory;

3. Uncompressing the files:

$gunzip seedlinkage.tar.gz
$ tar  xvf seedlinkage.tar

This will create among others, the sub-directory databases, and some *.php scripts where the most important will be described bellow.

4. Configuring the MySQL database:

 a. Log with the privileges to create a new database in your local MySQL server.

 b. Ceate a new database, typing:

    "mysql> CREATE DATABASE seedlinkage";
 
 c. Enter in the database, type:

    "mysql> USE seedlinkage";

 d. Create a table in the new database, type:

    "mysql> CREATE TABLE proteomes(id text(20), txi text(20))";

 e. Import the data in the local proteomes.table file into MySQL server, type:

    "mysql> LOAD DATA INFILE  proteomes.table' INTO TABLE proteomes";
 
    NOTE: Change proteomes.fasta for its full path on working directory (example: /home/seedlinkage/ proteomes.fasta).

 f. Create an INDEX in the table to increment the selects performance (speed)

    "mysql> ALTER TABLE proteomes ADD INDEX (id)";

5. Formatting the multifasta file as a BLASTable database

 a. First of all, you need to download the BLAST package from NCBI s FTP for instance (ftp://ftp.ncbi.nih.gov/blast/executables/LATEST/blast-2.2.15-ia32-linux.tar.gz).

 b. Download the multifasta file from our server, or create your own one. Place it inside the databases directory.

 c. Enter in the database directory and after to configure BLAST program, format the database by typing on the shell:

    $ formatdb -i proteomes.fasta -pT -oT

    This will create the fastacmd output files proteomes.fasta.p* .

    NOTE: Change 'formatdb' for its full path on command line.

6. How to configure SeedLinkage

   When you uncompressed the seedlinkage.tar.gz file, a file called config,php has been created. There are some features of this file that must be changed before you start using the script.

   a. MySQL database variables   You must fill the values for the variables indicated in the file with the following values:

    $mysql_server: the address of the MySQL server that the proteome table will be stored, normally this is the locar server, in this case, it should be attributed the string  localhost , with quotes.
    $user: the user_id in the MySQL system.
    $pwd: the user password
    $mysql_db: the database name where the proteome table is stored.

   b. Multifasta and proteome table variables   You must fill the values related to the multifasta to be used as well as the MySQL table where the id and taxonomy informations for these sequences will be stored.

    $table_mysql: the name of the proteome table in the MySQL database.
    $multifasta_path: the location where the multifasta file is located taking as reference the current directory. This means, if the configuration file is located on  /home/seedlinkage/config.php , for example, the database would be located in :  ./databases/proteomes.fasta .

    NOTE: Not that the proteomes.fasta path does not receive the output extensions of formatdb (i.e. *.p* ).

   c. Required programs variables   Indicate the location of the programs required by SeedLinkage:$blastall_path, $fastacmd_path and $formatdb_path.

      For example: set $bastall_path to  /user/local/genome/blast/bin/blastall  and so on.

   d. Alignment parameters   Change here the $blast_parameters (command line) to be used in the pair-wise searches. Values used in the SeedLinkage article are default.

Done, SeedLinkage is ready to be used. The remaining parts of this file should not be altered.

7. Running SeedLinkage

7.1. Normal search

SeedLinkage receives six parameters to be runned in command line:

Usage: /usr/bin/php seed_linkage.php -i <SEQUENCE_ID string>  -r <number_of_repeats int> -c <COVERAGE_limit int> -d <DATABASE string> -s <SIMILARITY int> -l <INPARALOG_RETRIEVAL_limit float>

   a. Initially, the path of the PHP interpreter in the system: /usr/bin/php

   b. The program name: seed_linkage.php

   c. The ID (flag -i) of the sequence used as seed, note that the ID must be informed as the same on the multifasta file and MySQL table as well;

   d. The limit number of repeats (-r) that should be done in cases where the inparalog iteration rounds do not converges;

   e. The database (-d) to be used, only the database name (i.e.  proteomes.fasta , lacking quotes, for example);

   f. The limit pair-wise similarity threshold (-s);

   g. and, the inparalog retrieval limit (-l) as explained in the paper.

7.2. Batch search

SeedLinkage provides a batch script to run searches using multiple seeds as query: batch_seed_linkage.php

Usage: /usr/bin/php batch_seed_linkage.php -i <FILE_LOCATION string>  -r <number_of_repeats int> -c <COVERAGE_limit int> -d <DATABASE string> -s <SIMILARITY int> -l <INPARALOG_RETRIEVAL_limit float>

NOTE: The options are the same as the single search however the flag  i should receive the input file with the IDs of the sequences to be used as seed, instead of only a single ID as imput.

8. Output


8.1. Normal search

SeedLinkage creates in the current directory a subdirectory named with the sequence ID used as query and outputs a file, named as the same, containing the sequences clustered during the processing. Bellow is a table representation of the information in such file:

 Seed	Sequence	Organism	Type	Raw score	Relative score
 gi7303953	gi7303953	fly	SEED	1202	1
 gi7303953	CNT2_HUMAN	human	BBH	1310	1
 gi7303953	CNT1_HUMAN	human	IPA-1	837	0.64
 gi7303953	Q9UEZ9	human	IPA-1	836	0.64
 gi7303953	F27E11.2	worm	BBH	1300	1
 gi7303953	F27E11.1	worm	IPA-1	830	0.64

 Seed: The seed sequence used to gather the sequence of the line, see description on the paper about inparalog used as seeds;
 Sequence: The ID of the sequence gathered for the cluster, the first sequence in the table is always the input original seed;
 Organism: The organism who sequence belongs to;
 Type: The type which the sequence has been gathered with reference to the initial seed. (SEED, BBH or Inparalog (IPA) );
 Raw score: for SEED, this is the self-aligned score (see paper), for BBH, this is the score between BBH and SEED, and for IPA, this is the score of IPA aligned with the seed that it has been gathered.
 Relative score: Score of the inparalog against its seed divided by its seed self-alignment score.

 NOTE: For scores note that:
 
 a. For SEED, this represents the self-aligned raw score and a relative score of 1;
 b. For sequences from the same organism as that of the initial seed, the inparalog scores represent the alignment of these sequences against the original seed.
 c. For organisms other than that of the original seed, this score represents: (i) for BBH: the self-aligned score, and for IPA (ii) the score of the inparalog sequences against the BBH of its same organism.
 d. The same is adopted for relative score.

8.2. Batch searches

For batch searches SeedLinkage outputs a file named as the same input file plus the termination *.clusters, with the following structure:

Cluster_ID	Organism 	Sequence
1	worm	K10B4.4
1	fly	gi7299839
1	fly	gi7299748
1	fly	gi7299749
2	fly	gi7292490
2	worm	F59D12.1
2	human	Q9Y2T5
2	human	GP52_HUMAN
2	human	O75654
2	human	GPRL_HUMAN
3	human	GP52_HUMAN
3	human	Q9Y2T5
3	human	O75654
3	human	GPRL_HUMAN
3	fly	gi7292490

 Cluster_ID: The cluster generated when the first sequence of this cluster has been used as seed;
 Organism: Organisms of sequences; 
 Sequence: The clustered sequences;

 NOTE: Batch SeedLinkage place in the same output file, all clusters generated by the sequences present in the input query file. Therefore, the identity of the clusters is represented by its Cluster ID, every first sequence of the cluster is the seed used in the batch search, represented in bold in the above clusters.

 Additionally in the directory ./clusters it contains all individual clusters created for each seed as a individual *.report file with the same explained above.

9. References

This is an open source software, when using SeedLinkage please cite:

Barbosa, AS, Satagopam, VP, Schneider, R, Ortega, JM (2007) Clustering of cognate proteins among distinct proteomes derived from multiple links to a single seed sequence. BMC Bioinformatics .

10. Bug report

Please, send feedbacks and comments to barbosa@embl.de

END
