# Supplementary material for: Clustering of cognate proteins among distinct proteomes derived from multiple links to a single seed sequence
Source: BMC Bioinformatics. 2008 Mar 5;9:141. doi: 10.1186/1471-2105-9-141 (PMC2277401; doi:10.1186/1471-2105-9-141)
Supplement: Additional file 1 — Seed Linkage Package. Compressed core of scripts written in PHP necessary to run the Seed Linkage procedure. Also contains a documentation file about each sub item. [file 1471-2105-9-141-S1.tar › seed_linkage.php~]

<?php

include("config.php");

if($continue==0){echo "Error: MySQL database not configured properly! Check table as:\n\nid<text>\ttxi<text>\n\n\n";$start=-1;}
else $start=1;

###TEMPORARY

$get_new_seed=0;

###

#READ THE VALUES FROM IMPUT STRING
$imput=$_SERVER['argv'];
for($i=1;$i<sizeof($imput);$i++){
  
      if(preg_match("/^\-i$/",$imput[$i])){if(!preg_match("/\-/",$imput[$i+1])){ $seed_acc_imput=$imput[$i+1];}  else echo "WARNING: No Values for seed sequence\n";}
  elseif(preg_match("/^\-r$/",$imput[$i])){if(!preg_match("/\-/",$imput[$i+1])){ $repetition_imput=$imput[$i+1];}else echo "WARNING: No Values for repetition imput\n";} 
  elseif(preg_match("/^\-c$/",$imput[$i])){if(!preg_match("/\-/",$imput[$i+1])){ $coverage_imput=$imput[$i+1];}  else echo "WARNING: No Values for coverage imput\n";}
  elseif(preg_match("/^\-d$/",$imput[$i])){if(!preg_match("/\-/",$imput[$i+1])){ $database_imput=$imput[$i+1];}  else echo "WARNING: No Values for database imput\n";}
  elseif(preg_match("/^\-s$/",$imput[$i])){if(!preg_match("/\-/",$imput[$i+1])){ $similarity_imput=$imput[$i+1];}  else echo "WARNING: No Values for similarity imput\n";}
  elseif(preg_match("/^\-l$/",$imput[$i])){if(!preg_match("/\-/",$imput[$i+1])){ $limit_imput=$imput[$i+1];}  else echo "WARNING: No Limit for inparalog retrieval in absence of BBH imput. Value 0.3 Adopted\n";}
  elseif(preg_match("/\-/",$imput[$i])) echo "WARNING UNKNOWN ARG: ".$imput[$i]."\n";

}
echo "\n##########\n\n";
echo "Seed sequence: ".$seed_acc_imput."\nRepetition treshold: ".$repetition_imput."\nCoverage treshold: ".$coverage_imput."\nDatabase imput: ".$database_imput."\n"."\nSimilarity imput: ".$similarity_imput."\nInParalog Retrieval Limit in absence of BBH: ".$limit_imput."  \n";
echo "\n##########\n\n";
# END TO READ THE VALUES FROM IMPUT STRING

if(!$seed_acc_imput)  {echo "Error 1: No input sequence specified!\n";$start=0;}
if(!$repetition_imput){echo "Warning: Number of repetition to saturate seeds not specified, value 1 adopted!\n";$start=1;}
if(!$limit_imput)     {echo "Warning: No Inparalog retrieval limit in absence of BBH specified!\n";$start=1;}
if(!$database_imput)  {echo "Error 2: No database specified!\n"  ;$start=0;}
if(!$coverage_imput)  {echo "Error 3: No coverage specified!\n"  ;$start=0;}
if(!$similarity_imput){echo "Error 4: No similarity specified!\n";$start=0;}


if($start==0){ echo "\nUsage: /usr/bin/php pdm.php -i <SEQUENCE_ID string>  -r <number_of_repeats int> -c <COVERAGE_limit int> -d <DATABASE string> -s <SIMILARITY int> -l <INPARALOG_RETRIEVAL_limit float>\n\n";}

if($start==1){
  //Atribui o valor do imput como sendo a seed do cluster
 $seed_acc=$seed_acc_imput;
 echo "Reading seed input...\t Seed: ".$seed_acc.".\n";
#REMOVE "_" FROM INPUT FOR KYVA DABATASE
 if($table_mysql=="kyva") $seed_acc=preg_replace("/\_+.*/","",$seed_acc);
####

 $seed_taxid=get_taxid_from_acc($seed_acc);
 echo "Getting seed taxid...\t Seed taxid: ".$seed_taxid.".\n";
 if(!$seed_taxid){
  echo $seed_taxid."\nERROR 4: Seed sequence \"".$seed_acc."\" not found in the Mysql formmated \"".$database_imput."\" database, check your input!\n\n";
  $start=0;
 }
 else $start=2;
}
#IF seed sequence IS FOUND, THEN START THE PROGRAM
if($start>=2){

  echo "Checking directories...\t";
 if(!is_dir("./blasts_vs_orgs")){system("mkdir ./blasts_vs_orgs");}
 if(!is_dir("./blasts_vs_seqs")){system("mkdir ./blasts_vs_seqs");}
 if(!is_dir("./fastas_orgs"))   {system("mkdir ./fastas_orgs")   ;}
 if(!is_dir("./fastas_seqs"))   {system("mkdir ./fastas_seqs")   ;}
 if(!is_dir("./ids"))           {system("mkdir ./ids")           ;}
 echo "Done,\n";
 #OPEN REPORT FILE FILE
 if(!is_dir("./".$seed_acc)){system("mkdir ./".$seed_acc);}
 $report=fopen("./".$seed_acc."/".$seed_acc.".report","w");

 #OPEN NET PILE REPORT FILE
 #BLOCK##$netpile=fopen("./".$seed_acc."/".$seed_acc.".report.netpile","w");

 #OPEN STORAGE VARIABLES
 #BLOCK##$medusa=array();
 #BLOCK##$net_pile=array();
 $organisms=array();
 $sequences=array();

 #INITIAL BLASTS
 echo "\nRunning BLAST vs ".$database_imput."...";
 blast_vs_uniprot($seed_acc);
 echo "...Done\n";

 $seed_taxid=get_taxid_from_acc($seed_acc);
 echo "\nRunning BLAST vs ".$seed_taxid."...";
 blast_vs_same_org($seed_acc);
 echo "...Done\n";

 #REPORT SEED IN REPORT FILES
 #fwrite($netpile,$all_seeds[$c].":".$seed_taxid."\t".$inparalog_seed_data[$a]["id"].":".$inparalog_seed_data[$a]["taxid"]."\n");
 $score_seed_vs_seed=get_score_vs_seq($seed_acc,$seed_acc);
 fwrite($report,$seed_acc."\t".$seed_acc."\t".$seed_taxid."\tSEED\t".$score_seed_vs_seed."\t1\t1\n");
 
 #DEFINE ARRAY WITH THE FIRST SEED
 $all_sequences=array($seed_acc);
 $all_seeds=array($seed_acc);
 $total_org_out_seqs=array();


 #TRIAL TO LIMIT THE PARALOGS SCREENING

 $seed_size=get_size_of_sequence("./blasts_vs_orgs/".$seed_acc.".vs.".$seed_taxid);

 $bbh=get_orthologs($seed_acc,$seed_size,$seed_taxid);
 $inparalog_score_limit=0;
 $inparalog_score_limit=rtrim($bbh[0]['r_score']);
# fwrite($report,$seed_taxid."\t".$seed_size."\t"."Inparalog retrieval score limit: ".$bbh[0]['r_score']."\n");
 $bbh=0;
 if($inparalog_score_limit==0){
   if(!$limit_imput) $limit_imput=0.3;
   //Put value especified on inparalog_retrieval_limit
   $inparalog_score_limit=$limit_imput;
 }
 echo "\n\nLIMITE: $inparalog_score_limit\n\n";
 #####################END LIMIT TO GET INPARALOG

  #REPEAT PROCEDURE FOR SEEDS UNTIL ANY OTHER NEW SEED IS ADDED TO THE ARRAY all_seeds
  for($c=0;$c<sizeof($all_seeds);$c++){

   #GET SEED TAXID
   $seed_taxid=get_taxid_from_acc($all_seeds[$c]);
   if(!in_array($seed_taxid,$organisms))$organisms[sizeof($organisms)]=$seed_taxid;

   #echo "\n".$seed_taxid;

 ##====> REPORT
 #  $exit["id"][sizeof($exit)]=$all_seeds[$c];
 #  $exit["taxid"][sizeof($exit)]=$seed_taxid;

    #BLAST AGAINST SAME ORGANISM
    blast_vs_same_org($all_seeds[$c]);

    #GET SEED SIZE
    $seed_size=get_size_of_sequence("./blasts_vs_orgs/".$all_seeds[$c].".vs.".$seed_taxid);
    #echo "\n".$seed_size;

    echo "\nGetting in-paralogs for ".$all_seeds[$c]."...";
    $inparalog_seed_data=get_inparalogs($all_seeds[$c]);

    for($a=0;$a<sizeof($inparalog_seed_data);$a++){

 #---INTERACTION INPARALOG SEED
     #Here it is compared the score limit to get inparalogs

      if(($inparalog_seed_data[$a]["id"])AND((get_score_vs_seq($inparalog_seed_data[$a]["id"],$seed_acc_imput)/$score_seed_vs_seed)>=$inparalog_score_limit)){

      $sequences[$seed_taxid][sizeof($sequences[$seed_taxid])]=$inparalog_seed_data[$a]["id"];
      if(!in_array($inparalog_seed_data[$a]["taxid"],$organisms)){
	$organisms[sizeof($organisms)]=$inparalog_seed_data[$a]["taxid"];
      }
     }
      if(($inparalog_seed_data[$a]["id"])AND(!in_array($inparalog_seed_data[$a]["id"],$all_seeds))AND(!in_array($inparalog_seed_data[$a]["id"],$all_sequences))AND((get_score_vs_seq($inparalog_seed_data[$a]['id'],$seed_acc_imput)/$score_seed_vs_seed)>=$inparalog_score_limit)){

       $score_inparalog_seed_vs_seed=get_score_vs_seq($inparalog_seed_data[$a]["id"],$seed_acc_imput);

      echo "\nIn-paralog: ".$inparalog_seed_data[$a]["taxid"]." accepted.\t";
      fwrite($report,$all_seeds[$c]."\t".$inparalog_seed_data[$a]["id"]."\t".$inparalog_seed_data[$a]["taxid"]."\t".$inparalog_seed_data[$a]["type"]."\t". $score_inparalog_seed_vs_seed."\t".round($score_inparalog_seed_vs_seed/$score_seed_vs_seed,2)."\t".check_sequence($inparalog_seed_data[$a]["id"])."\n");


      $all_sequences[sizeof($all_sequences)]=$inparalog_seed_data[$a]["id"];
      $all_seeds[sizeof($all_seeds)]=$inparalog_seed_data[$a]["id"];
     }
    }

   #GET SEED BBHS
    echo "\nGetting BBHs for ".$all_seeds[$c]."...";
    $bbh=get_orthologs($all_seeds[$c],$seed_size,$seed_taxid);


    for($a=0;$a<sizeof($bbh);$a++){

 #---INTERACTION BBH
     if($bbh){
      $sequences[$bbh[$a]["taxid"]][sizeof($sequences[$bbh[$a]["taxid"]])]=$bbh[$a]["id"];
      if(!in_array($bbh[$a]["taxid"],$organisms))$organisms[sizeof($organisms)]=$bbh[$a]["taxid"];
     }

     if(($bbh)AND(!in_array($bbh[$a]["id"],$all_sequences))){

       $score_bbh_vs_bbh=get_score_vs_seq($bbh[$a]["id"],$bbh[$a]["id"]);
#       $score_bbh_vs_seed=get_score_vs_seq($bbh[$a]["id"],$seed_acc_imput);

      fwrite($report,$all_seeds[$c]."\t".$bbh[$a]["id"]."\t".$bbh[$a]["taxid"]."\tBBH\t".$score_bbh_vs_bbh."\t1\t".check_sequence($bbh[$a]["id"])."\n");
     echo "\nBBH: ".$bbh[$a]["id"]." accepted.\n";

     $all_sequences[sizeof($all_sequences)]=$bbh[$a]["id"];
      #WRITE BBH AS OUTPARALOG
     $total_org_out_seqs[$bbh[$a]["taxid"]][sizeof($total_org_out_seqs[$bbh[$a]["taxid"]])]=$bbh[$a]["id"];

      #GET BBHS' INPARALOGS
     $inparalog_bbh_data=get_inparalogs($bbh[$a]["id"]);

     for($b=0;$b<sizeof($inparalog_bbh_data);$b++){

 #---INTERACTION INPARALOG BBH
      if($inparalog_bbh_data){

       $sequences[$inparalog_bbh_data[$b]["taxid"]][sizeof($sequences[$inparalog_bbh_data[$b]["taxid"]])]=$inparalog_bbh_data[$b]["id"];
      }

      if(($inparalog_bbh_data)AND(!in_array($inparalog_bbh_data[$b]["id"],$all_sequences))AND(get_score_vs_seq($inparalog_bbh_data[$b]["id"],$bbh[$a]["id"])>=$bbh[$a]["r_score"])){

#	$score_inparalog_bbh_vs_seed=get_score_vs_seq($inparalog_bbh_data[$b]["id"],$seed_acc_imput);
	$score_inparalog_bbh_vs_bbh=get_score_vs_seq($inparalog_bbh_data[$b]["id"],$bbh[$a]["id"]);

	fwrite($report,$all_seeds[$c]."\t".$inparalog_bbh_data[$b]["id"]."\t".$inparalog_bbh_data[$b]["taxid"]."\t".$inparalog_bbh_data[$b]["type"]."\t".$score_inparalog_bbh_vs_bbh."\t".round($score_inparalog_bbh_vs_bbh/$score_bbh_vs_bbh,2)."\t".check_sequence($inparalog_bbh_data[$b]["id"])."\n");


       $all_sequences[sizeof($all_sequences)]=$inparalog_bbh_data[$b]["id"];
       #WRITE inparalog od BBH AS OUTPARALOG
       $total_org_out_seqs[$bbh[$a]["taxid"]][sizeof($total_org_out_seqs[$bbh[$a]["taxid"]])]=$inparalog_bbh_data[$b]["id"];

       $inparalog_bbh_size=get_size_of_sequence("./blasts_vs_orgs/".$inparalog_bbh_data[$b]["id"].".vs.".$inparalog_bbh_data[$b]["taxid"]);
      
      }
     }
    }
   }
  }
 }

if($start>1){
  echo "\nEnd of processing. Output file ".$seed_acc."/".$seed_acc.".report created\n\nThanks for using seed_linkage.php\n\n";
}


#�#�#�#�#�#�#    FUNCTION DECLARATIONS    #�#�#�#�#�#�#�

##################################################
#FORMMAT THE SEED ORGANISM SEQUENCES DATABASE AND RETURNS THE $seed_tax_id
##################################################
function retrieve_organism_sequences($tax_id){
 include("config.php");
 if(!file_exists("./ids/".$tax_id.".ids")){
  #GET IDS FROM MYSQL
  $f_ids=fopen("./ids/".$tax_id.".ids","w");
  $query_get_id_per_org=mysql_query("SELECT DISTINCT id from ".$table_mysql. " WHERE txi='".$tax_id."'");
  $ids_per_taxis=mysql_num_rows($query_get_id_per_org);
  while($id=mysql_fetch_array($query_get_id_per_org)){
   fwrite($f_ids, $id['id']."\n");
  }
  fclose($f_ids);
 }
 if(!file_exists("./fastas_orgs/".$tax_id.".fastas")){
  system($fastacmd_path." -i ./ids/".$tax_id.".ids -d ".$multifasta_path." -o ./fastas_orgs/".$tax_id.".fastas");
 }
}

##################################################
#STARTS BLAST VS SAME ORGANISM                   #
##################################################
function blast_vs_same_org($sequence_acc){
 include("config.php");
 #FASTACMD COMMAND
 if(!file_exists("./fastas_seqs/".$sequence_acc.".fasta")){
  system($fastacmd_path." -s ".$sequence_acc." -d ".$multifasta_path." -o ./fastas_seqs/".$sequence_acc.".fasta");
 }

 $sequence_taxid=get_taxid_from_acc($sequence_acc);
 retrieve_organism_sequences($sequence_taxid);

 #FORMATDB COMMAND
 if(!file_exists("./fastas_orgs/".$sequence_taxid.".fastas.pin")){
  system($formatdb_path." -i ./fastas_orgs/".$sequence_taxid.".fastas -pT -oT");
  system("chmod 777  ./fastas_orgs/".$sequence_taxid.".*");

 }
 #BLASTALL COMMAND
 if(!file_exists("./blasts_vs_orgs/".$sequence_acc.".vs.".$sequence_taxid)){
  system($blastall_path." -i ./fastas_seqs/".$sequence_acc.".fasta -d ./fastas_orgs/".$sequence_taxid.".fastas -o ./blasts_vs_orgs/".$sequence_acc.".vs.".$sequence_taxid." ".$blast_parameters);
 }
}

##################################################
#STARTS BLAST VS SEED ORGANISM                   #
##################################################
function blast_vs_org($sequence_acc,$org_taxid){
 include("config.php");
 #FASTACMD COMMAND
 if(!file_exists("./fastas_seqs/".$sequence_acc.".fasta")){
  system($fastacmd_path." -s ".$sequence_acc." -d ".$multifasta_path." -o ./fastas_seqs/".$sequence_acc.".fasta");
 }
 
 #BLASTALL COMMAND
 if(!file_exists("./blasts_vs_orgs/".$sequence_acc.".vs.".$org_taxid)){
  system($blastall_path." -i ./fastas_seqs/".$sequence_acc.".fasta -d ./fastas_orgs/".$org_taxid.".fastas -o ./blasts_vs_orgs/".$sequence_acc.".vs.".$org_taxid." ".$blast_parameters);
 }
}


##################################################
#GET TAX_ID FROM ACC                             #
##################################################
function get_taxid_from_acc($acc){
 include("config.php");
 $acc=rtrim($acc);
 #DEFINE SEQUENCE ORGANISM
 $query=mysql_query("SELECT txi FROM ".$table_mysql." WHERE id='".$acc. "'");
 if(mysql_error()) return 0;
 else{
  $data=mysql_fetch_row($query);
  return $data[0];
 }
}

##################################################
#RETURNS THE SIZE OF SEED SEQUENCE
##################################################
function get_size_of_sequence($blast_file){
 include("config.php");
 if(file_exists($blast_file)){
  $file_blast=fopen($blast_file,"r");
  $line=fgets($file_blast);
  $line_data=explode("\t",$line);
  fclose($file_blast);
  return $line_data[3];
 }
}

##################################################
#RETURNS AN ARRAY WITH ALL THE MATCHES IN THE $organism OF THE QUERY $sequence_acc UP TO FILTER
##################################################
function get_cand_seq_ids_from_candidate_orgs($blast_against_uniprot,$organism,$seed_size){
 include("config.php");
 $file_blast=fopen($blast_against_uniprot,"r");
 $seq_cand=array();
 $i=0;
 $line=fgets($file_blast);

 while(!feof($file_blast)){

  $aln_data=explode("\t",$line);
  $query_check_txi=mysql_query("SELECT txi FROM ".$table_mysql." WHERE id='".$aln_data[1]."'");
  $txi_subject=mysql_fetch_array($query_check_txi);
  #FILTER
  //Score
  #if(($txi_subject['txi']==$organism)AND($aln_data[11]>=100)){
  //Similarity
  #if(($txi_subject['txi']==$organism)AND($aln_data[2]>=80)){
  //E-value
  #if(($txi_subject['txi']==$organism)AND($aln_data[10]<=1e-10)){
  //Score and coverage
  
  if($seed_size>0){
   if(($txi_subject['txi']==$organism)AND(($aln_data[3]/$seed_size)>=$coverage_imput/100)AND($aln_data[11]>=$similarity_imput)){

    $seq_cand[$i]['id']=$aln_data[1];
    $seq_cand[$i]['similarity']=$aln_data[2];
    $seq_cand[$i]['score']=$aln_data[11];
    $seq_cand[$i]['e_value']=rtrim($aln_data[10]);
    $seq_cand[$i]['taxid']=$txi_subject['txi'];
    $seq_cand[$i]['coverage']=($aln_data[3]/$seed_size);

    $i++;

   }
  }
  $line=fgets($file_blast);
 }
 fclose($file_blast);
 return $seq_cand;
}


##################################################
#RETURNS THE POSITION OF THE EXPECTED SEQUENCE IN THE ALIGNMENT
##################################################

function evaluate_best_hit($sequence_expected,$blast_file){
 include("config.php");
 if(file_exists($blast_file)){
  $f_blast=fopen($blast_file,"r");
  $hit=0;
  while(!feof($f_blast)){
   $line=fgets($f_blast);
   $aln_data=explode("\t",$line);
   $hit++;
   if(preg_match("/".$sequence_expected."/",$aln_data[1])){
    break;
   }
  }
 }
 fclose($f_blast);
 return $hit;
}

##################################################
#RETURNS THE BEST HIT AGAINST THE SAME ORGANISM (THE SECOND HIT)
##################################################
function get_best_hit_against_the_same_org($blast_file){
 include("config.php");
 if(file_exists($blast_file)){
  $f_blast=fopen($blast_file,"r");
  $line_one=fgets($f_blast);
  $line_two=fgets($f_blast);
  $aln_data=explode("\t",$line_two);
  $best_hit_data["id"]=$aln_data[1];
  $best_hit_data["score"]=$aln_data[11];
  $best_hit_data["e_value"]=$aln_data[10];
  $best_hit_data["similarity"]=$aln_data[2];
 }
 fclose($f_blast);
 return $best_hit_data;
}

##################################################
# RETURNS THE BEST HIT AGAINST ANOTHER ORGANISM ##
##################################################
function get_best_hit_against_another_org($blast_file){
 include("config.php");
 if(file_exists($blast_file)){
  $f_blast=fopen($blast_file,"r");
  $line_one=fgets($f_blast);
  $aln_data=explode("\t",$line_one);
  $best_hit_data["id"]=$aln_data[1];
  $best_hit_data["score"]=$aln_data[11];
  $best_hit_data["e_value"]=$aln_data[10];
  $best_hit_data["similarity"]=$aln_data[2];
 }
 #fclose($f_blast);
 return $best_hit_data;
}

#############################################
#######  DEFINE INPARALOGS      #############
#############################################
function get_inparalogs($seq_acc){
 include("config.php");
 #GET SEQUENCE OF SEED AND RUN FIRST BLAST VS. UNIPROT
 blast_vs_same_org($seq_acc);

 #GET SEED TAXID
 $seq_taxid=get_taxid_from_acc($seq_acc);

 #GET SEED SIZE
 $seq_size=get_size_of_sequence("./blasts_vs_orgs/".$seq_acc.".vs.".$seq_taxid);

 #SEQUENCES FROM ORGANISM SEED
 $candidate_ipa=get_cand_seq_ids_from_candidate_orgs("./blasts_vs_orgs/".$seq_acc.".vs.".$seq_taxid,$seq_taxid,$seq_size);

 #GET THE SEQUENCES OF THE ORGANISM DA SEED
 retrieve_organism_sequences($seq_taxid);

 #echo rtrim($seed_taxid);
 #FORMAT SEQUENCES OF THE ORGANISM DA SEED
 if(!file_exists("./fastas_orgs/".$seq_taxid.".fastas.pin")){
  system($formatdb_path." -i ./fastas_orgs/".$seq_taxid.".fastas -pT -oT");
  system("chmod 777  ./fastas_orgs/".$seq_taxid.".*");
 }

 $desired_match=array($seq_acc);

 #TRY TO FOUND INPARALOGS ACCORDING TO THE NUMBER OF TIMES IN ARGV[2]
 $count_par=0;
 for($repeats=0;$repeats<=$repetition_imput;$repeats++){
  $checked=0;
  $old=sizeof($desired_match);
  for($i=0;$i<sizeof($new_desired);$i++){
   if(!in_array($new_desired[$i],$desired_match)){
    $desired_match[sizeof($desired_match)]=$new_desired[$i];
   }
  }
  $new=sizeof($desired_match);
  if(($new==$old)AND($repeats>0)) break;

  $new_desired=array();

  for($a=0;$a<sizeof($candidate_ipa);$a++){

   if(!in_array($candidate_ipa[$a]['id'],$desired_match)){

    #RETRIEVE SEUENCES AND RUN BLAST AGAINST SEED ORGANISM
    //Retrieve
    if(!file_exists("./fastas_seqs/".$candidate_ipa[$a]['id'].".fasta")){
     system($fastacmd_path." -s '".$candidate_ipa[$a]['id']."' -d ".$multifasta_path." -o fastas_seqs/".$candidate_ipa[$a]['id'].".fasta");
    }
    //Blast
    if(!file_exists("./blasts_vs_orgs/".$candidate_ipa[$a]['id'].".vs.".$seq_taxid)){
     system($blastall_path." -i fastas_seqs/".$candidate_ipa[$a]['id'].".fasta -d ./fastas_orgs/".$seq_taxid.".fastas -o blasts_vs_orgs/".$candidate_ipa[$a]['id'].".vs.".$seq_taxid." ".$blast_parameters);
    }
    #EVALUATE EVERY ALIGNMENT FOR CANDIDATE SEQUENCES
    $stop=0;
    for($cont=0;$cont<sizeof($desired_match);$cont++){
     $sequence_status=0;
     $sequence_status=evaluate_best_hit($desired_match[$cont],"./blasts_vs_orgs/".$candidate_ipa[$a]['id'].".vs.".$seq_taxid);
     $seq_status=evaluate_best_hit($seq_acc,"./blasts_vs_orgs/".$candidate_ipa[$a]['id'].".vs.".$seq_taxid);

     $best_hit=get_best_hit_against_the_same_org("./blasts_vs_orgs/".$candidate_ipa[$a]['id'].".vs.".$seq_taxid);

     #WRITE BBH REPORT; ==2 AS THE SAME SEQUENCE IS THE BEST HIT
     #in the case <=3, for the case of paralog hidden
     if($sequence_status<=3){
      //Is PARALOG?
      $new_desired[sizeof($new_desired)]=$candidate_ipa[$a]['id'];

      #$inparalog_data[$inparalog_count]['sequence_acc']=$seq_acc;
      #$inparalog_data[$inparalog_count]['seed_taxid']=$seq_taxid;
      $inparalog[$count_par]['id']=$candidate_ipa[$a]['id'];
      $inparalog[$count_par]['taxid']=$candidate_ipa[$a]['taxid'];
      $inparalog[$count_par]['similarity']=$candidate_ipa[$a]['similarity'];
      $inparalog[$count_par]['score']=rtrim($candidate_ipa[$a]['score']);
      $inparalog[$count_par]['e_value']=$candidate_ipa[$a]['e_value'];
      $inparalog[$count_par]['coverage']=round($candidate_ipa[$a]['coverage'],2);
      $inparalog[$count_par]['r_id']=$best_hit['id'];
      $inparalog[$count_par]['r_similarity']=$best_hit['similarity'];
      $inparalog[$count_par]['r_score']=rtrim($best_hit['score']);
      $inparalog[$count_par]['r_e_value']=$best_hit['e_value'];
      $inparalog[$count_par]['hit_of_seed']=($seq_status-1);
      $inparalog[$count_par]['type']="IPA-".($cont+1);

      $count_par++;
      $stop=1;
     }
     if($stop==1) break;
    }
   }
  }
 }####CLOSE REPEATS
 if(sizeof($inparalog)>0)return $inparalog;
}

##################################################
########  BLAST SEQUENCE AGAINST UNIPROT  ########
##################################################
function blast_vs_uniprot($sequence_acc){
 
include("config.php");
 #CREATE BLAST_VS_DATABASE DIRECTORY
 if(!is_dir("./blasts_vs_database/")){
  system("mkdir blasts_vs_database");
  system("chmod 777 blasts_vs_database");
 }
 #FASTACMD COMMAND
 if(!file_exists("./fastas_seqs/".$sequence_acc.".fasta")){
  system($fastacmd_path." -s ".$sequence_acc." -d ".$multifasta_path." -o ./fastas_seqs/".$sequence_acc.".fasta");
 }
 #BLASTALL COMMAND
 if(!file_exists("./blasts_vs_database/".$sequence_acc.".vs.".$table_mysql)){
  system($blastall_path." -i ./fastas_seqs/".$sequence_acc.".fasta -d ".$multifasta_path." -o ./blasts_vs_database/".$sequence_acc.".vs.".$table_mysql." ".$blast_parameters);
 }
}

##################################################
#RETURNS AN ARRAY WITH THE EXCLUSIVE ORGANISMS ON THE FIRST BLAST
##################################################
function get_candidate_organisms($sequence_acc){
include("config.php");

 if(file_exists("./blasts_vs_database/".$sequence_acc.".vs.".$table_mysql)){
  $file_1s_bl=fopen("./blasts_vs_database/".$sequence_acc.".vs.".$table_mysql,"r");
  $file_1s_bl_sids=fopen("./blasts_vs_database/".$sequence_acc.".vs.".$table_mysql.".sids","w");
  $line=fgets($file_1s_bl);
  while(!feof($file_1s_bl)){
   $bl_data=explode("\t",$line);
   fwrite($file_1s_bl_sids,$bl_data[1]."\n");
   $line=fgets($file_1s_bl);
  }
  fclose($file_1s_bl_sids);
  fclose($file_1s_bl);
 }
 //CREATE ONE ARRAY WITH THE EXCLUSIVE ORGANISMS TXIS DAS SEQUENCIAS S_ID
 $key=0;
 $organisms=array();
 $file_1s_bl_sids=fopen("./blasts_vs_database/".$sequence_acc.".vs.".$table_mysql.".sids","r");
 $line_sid=fgets($file_1s_bl_sids);
 while(!feof($file_1s_bl_sids)){
  $s_id=rtrim($line_sid);
  $get_org_query="SELECT DISTINCT txi FROM ".$table_mysql. " WHERE id='".$s_id."'";
  $query=mysql_query($get_org_query);
  $org_txi_data=mysql_fetch_row($query);
  if(!in_array($org_txi_data[0],$organisms)){
   $organisms[$key]=$org_txi_data[0];
   $key++;
  }
  $line_sid=fgets($file_1s_bl_sids);
 }
 fclose($file_1s_bl_sids);
 return $organisms;
}

#########################################
#######   GET ORTHOLOGS      ############
#########################################
function get_orthologs($seed_acc,$seed_size,$seed_taxid){

 include("config.php");
#BLAST SEED AGAINST UNIPROT
 blast_vs_uniprot($seed_acc);

 $count_bbh=0;
 #GET CANDIDATE ORGANISMS
 $organisms=get_candidate_organisms($seed_acc);
 for($i=0;$i<sizeof($organisms);$i++){
  #CONTINUE IF THE CANDIDATE ORGANISM IS DIFERENT OF SEED ORGANISM
  if($organisms[$i]!=$seed_taxid){
   #echo "Candidate org:".$organisms[$i]."\n";

   #GET BBH CANDIDATE
   $bbh_candidate=get_cand_seq_ids_from_candidate_orgs("./blasts_vs_database/".$seed_acc.".vs.".$table_mysql,$organisms[$i],$seed_size);
   #echo "bbh_candidate: ".$bbh_candidate[0]['id']."\n";

   #GET BBH TAXID
   $bbh_taxid=get_taxid_from_acc($bbh_candidate[0]['id']);
   #echo "bbh_taxid: ".$bbh_taxid."\n";

   #CONTINUE IF THERE IS A BBH CANDIDATE AND IS A PLANT PROTEIN
   if((strlen($bbh_taxid)>1)AND(strlen($bbh_candidate[0]['id'])>1)){
    // Retrieve BBH candidate sequence
    if(!file_exists("./fastas_seqs/".$bbh_candidate[0]['id'].".fasta")){
     system($fastacmd_path." -s '".$bbh_candidate[0]['id']."' -d ".$multifasta_path." -o ./fastas_seqs/".$bbh_candidate[0]['id'].".fasta");
    }
    //Blast return agains seed organism
    if(!file_exists("./blasts_vs_orgs/".$bbh_candidate[0]['id'].".vs.".$seed_taxid)){
     system($blastall_path." -i ./fastas_seqs/".$bbh_candidate[0]['id'].".fasta -d ./fastas_orgs/".$seed_taxid.".fastas -o ./blasts_vs_orgs/".$bbh_candidate[0]['id'].".vs.".$seed_taxid." ".$blast_parameters);
    }
    #EVALUATE EVERY ALIGNMENT FOR CANDIDATE SEQUENCES
    $hit_of_seed=0;
    $hit_of_seed=evaluate_best_hit($seed_acc,"./blasts_vs_orgs/".$bbh_candidate[0]['id'].".vs.".$seed_taxid);
    $return_best_hit=get_best_hit_against_another_org("./blasts_vs_orgs/".$bbh_candidate[0]['id'].".vs.".$seed_taxid);
    
    #CONTINUE IF THE CANDIDATE IS REALLY A BBH
    if($hit_of_seed==1){

     $bbh[$count_bbh]['id']=$bbh_candidate[0]['id'];
     $bbh[$count_bbh]['taxid']=$bbh_candidate[0]['taxid'];
     $bbh[$count_bbh]['similarity']=$bbh_candidate[0]['similarity'];
     $bbh[$count_bbh]['score']=rtrim($bbh_candidate[0]['score']);
     $bbh[$count_bbh]['e_value']=$bbh_candidate[0]['e_value'];
     $bbh[$count_bbh]['coverage']=round($bbh_candidate[0]['coverage'],2);
     $bbh[$count_bbh]['r_id']=$return_best_hit['id'];
     $bbh[$count_bbh]['r_similarity']=$return_best_hit['similarity'];
     $bbh[$count_bbh]['r_score']=rtrim($return_best_hit['score']);
     $bbh[$count_bbh]['r_e_value']=$return_best_hit['e_value'];
     $bbh[$count_bbh]['hit_of_seed']=$hit_of_seed;

     $count_bbh++;
    }
   }
  }
 }
 if(sizeof($bbh)>0) return $bbh;
}

#### GET SCORE VS SEQ
function get_score_vs_seq($query, $subject){
 include("config.php");
 $query=rtrim($query);
 $subject=rtrim($subject);
 $query_taxid=get_taxid_from_acc($query);
 $subject_taxid=get_taxid_from_acc($subject);

#echo "./blasts_vs_orgs/".$query.".vs.".$subject_taxid;
 if(!file_exists("./blasts_vs_orgs/".$query.".vs.".$subject_taxid)){
  blast_vs_org($query,$subject_taxid);
 }

 $file_blast=fopen("./blasts_vs_orgs/".$query.".vs.".$subject_taxid,"r");
 while(!feof($file_blast)){
  $score=0;
  $hits=fgets($file_blast);
  $hits_data=explode("\t",$hits);

  if((preg_match("/".$query."/",$hits_data[0]))AND(preg_match("/".$subject."/",$hits_data[1]))){
    $score=rtrim($hits_data[11]);
    break;
  }
  if($score>0) break;
 }
 return($score);

}

#### GET COLOR FOR TAXID;
function get_color($tax_id){
 include("config.php");
 $query=mysql_query("SELECT color FROM taxonomy_colors WHERE tax_id=".$tax_id);
 $data=mysql_fetch_array($query);
 return($data["color"]);

}

#### CHECK IF ORIGINAL
function check_sequence($seq_id){
 include("config.php");
 $query=mysql_query("SELECT distinct seq FROM clusters_manuais WHERE seq=\"".$seq_id."\"");
 $data=mysql_num_rows($query);
 return($data);

}


?>
